# Supplementary material for: Molecular and Physiological Effects of 17α-methyltestosterone on Sex Differentiation of Black Rockfish, Sebastes schlegelii
Source: Genes (Basel). 2024 May 9;15(5):605. doi: 10.3390/genes15050605 (PMC11120931; doi:10.3390/genes15050605)
Supplement: Supplementary file 1 [file genes-15-00605-s001.zip]

Archive with 1 entries (1 files):
- genes-2947787-supplementary.pdf
